# Supplementary material for: A G-protein pathway determines grain size in rice
Source: Nat Commun. 2018 Feb 27;9:851. doi: 10.1038/s41467-018-03141-y (PMC5829277; doi:10.1038/s41467-018-03141-y)
Supplement: Supplementary file 4 — Supplementary Data 1 [file 41467_2018_3141_MOESM4_ESM.xlsx]

## Sheet: Sheet1
Supplementary Data 1 Homologs of three Gγ proteins in rice and other species.
Reciprocal BLASTP search in rice genome									Species	BLASTP in NCBI using GS3, DEP1 and GGC2 as the query
Similarity with DEP1			Similarity with GS3			Similarity with GGC2					BLASTP using GS3			BLASTP using DEP1			BLASTP using GGC2
Query cover	E value	Identity	Query cover	E value	Identity	Query cover	E value	Identity		Accession number in NCBI	Query cover	E value	Identity	Query cover	E value	Identity	Query cover	E value	Identity
0.43	2e-18	0.43	0.33	2e-12	0.4	/	/	/	Amborella trichopoda	XP_006849716.2	0.53	4e-15	0.39	/	/	/	/	/	/
0.4	2e-27	0.51	0.28	3e-09	0.45	0.32	5e-26	0.56	Arabidopsis lyrata subsp. lyrata	XP_002874008.1	0.86	4e-10	0.43	0.4	1e-21	0.47	0.59	2e-19	0.39
0.4	2e-27	0.5	0.28	1e-08	0.45	0.31	4e-24	0.54	Arabidopsis thaliana	NP_680175.2/AGG3	0.31	2e-10	0.43	0.4	2e-21	0.47	0.59	5e-18	0.5
0.44	2e-27	0.47	0.26	1e-09	0.49	0.32	7e-26	0.55	Arabis alpina	KFK26289.1	0.31	4e-10	0.45	0.4	7e-17	0.44	0.22	2e-18	0.51
/	/	/	0.31	7e-10	0.4	0.36	4e-23	0.51	Arachis duranensis	XP_015954749.1	0.34	2e-12	0.41	0.44	6e-12	0.37	0.23	8e-22	0.51
0.35	3e-21	0.45	0.27	2e-05	0.3	0.31	3e-22	0.53	Beta vulgaris subsp. vulgaris	XP_010666858.1	0.3	0.0002	0.3	0.16	8e-13	0.46	0.2	5e-17	0.5
0.38	2e-18	0.46	0.41	1e-36	0.69	0.36	4e-22	0.53	Brachypodium distachyon	XP_014751957.1	0.61	5e-48	0.61	/	/	/	0.28	3e-19	0.46
0.99	9e-41	0.67	0.29	7e-14	0.41	0.43	1e-49	0.87	Brachypodium distachyon	XP_003572268.1	/	/	/	0.59	3e-40	0.57	1	2e-88	0.57
1	1e-11	0.54	/	/	/	0.31	8e-33	0.65	Brachypodium distachyon	KQJ90416.1	0.46	5e-14	0.35	1	2e-99	0.55	1	4e-64	0.47
0.96	7e-57	0.49	/	/	/	0.21	0.0002	0.51	Brachypodium distachyon	XP_014757884.1	/	/	/	0.9	2e-57	0.49	0.89	2e-30	0.42
0.36	2e-24	0.47	0.34	2e-09	0.43	0.32	3e-24	0.53	Brassica napus	CDY45076.1	0.58	5e-09	0.36	0.17	6e-13	0.49	0.22	4e-15	0.49
0.33	1e-23	0.5	0.31	2e-10	0.43	0.33	2e-24	0.53	Brassica napus	CDX70936.1	0.42	9e-12	0.42	0.17	1e-14	0.46	0.22	2e-17	0.49
0.44	4e-22	0.41	/	/	/	0.36	2e-20	0.45	Brassica napus	CDY16550.1	0.77	3e-05	0.32	0.4	2e-14	0.39	0.42	1e-14	0.34
0.44	3e-22	0.41	0.36	5e-10	0.38	0.36	1e-21	0.45	Brassica napus	CDX92447.1	0.77	2e-07	0.33	0.4	7e-16	0.39	0.42	8e-16	0.35
0.47	1e-24	0.45	0.31	1e-11	0.45	0.34	3e-23	0.51	Brassica nigra	AIS73136.1	0.31	2e-12	0.45	0.17	5e-15	0.47	0.22	9e-17	0.47
0.43	7e-26	0.46	/	/	/	0.32	2e-24	0.53	Brassica oleracea var. oleracea	XP_013618769.1	0.55	8e-10	0.36	0.17	1e-13	0.5	0.22	3e-15	0.49
0.33	9e-24	0.5	0.31	2e-10	0.43	0.33	1e-24	0.53	Brassica oleracea var. oleracea	XP_013627076.1	0.42	8e-12	0.42	0.28	1e-14	0.46	0.22	1e-17	0.49
0.51	5e-27	0.51	0.5	3e-11	0.44	0.45	3e-26	0.54	Brassica oleracea var. oleracea	XP_013607372.1	0.31	2e-11	0.45	0.4	5e-18	0.42	0.42	7e-20	0.39
0.36	4e-25	0.48	0.34	9e-11	0.45	0.32	6e-25	0.54	Brassica rapa	XP_009126461.1	0.58	2e-10	0.37	0.17	2e-13	0.5	0.22	2e-15	0.5
0.46	1e-24	0.47	0.31	2e-11	0.45	0.46	1e-24	0.47	Brassica rapa	AIO11838.1	0.31	2e-12	0.45	0.17	2e-15	0.49	0.22	9e-17	0.47
0.35	1e-24	0.49	0.31	1e-10	0.43	0.33	7e-25	0.53	Brassica rapa	XP_009131805.1	0.42	3e-12	0.42	0.28	6e-16	0.47	0.63	4e-18	0.49
0.37	3e-26	0.51	0.3	2e-10	0.45	0.32	1e-25	0.54	Brassica rapa	XP_009120789.1	0.31	1e-11	0.45	0.4	7e-21	0.43	0.35	1e-19	0.45
0.33	4e-25	0.48	0.32	2e-10	0.45	0.3	6e-25	0.54	Brassica rapa subsp. oleifera	CCD31487.1	0.58	4e-10	0.37	0.17	4e-13	0.5	0.22	4e-15	0.5
0.43	4e-25	0.47	0.34	2e-09	0.33	0.35	5e-24	0.5	Cajanus cajan	KYP57831.1	0.26	2e-06	0.39	0.17	1e-11	0.49	0.51	5e-06	0.36
0.39	5e-27	0.49	0.28	1e-09	0.45	0.31	2e-26	0.55	Camelina sativa	XP_010454370.1	0.31	4e-10	0.43	0.17	6e-17	0.51	0.22	8e-19	0.51
0.52	8e-22	0.47	0.29	1e-11	0.53	0.45	4e-21	0.51	Capsicum annuum	AIL52190.1	0.81	4e-05	0.36	0.4	2e-12	0.41	/	/	/
0.51	1e-23	0.42	0.38	3e-11	0.36	0.38	2e-22	0.49	Cicer arietinum	XP_004488092.1	0.91	2e-08	0.29	/	/	/	0.45	2e-25	0.43
0.43	1e-24	0.46	0.37	2e-07	0.35	0.35	2e-25	0.54	Cicer arietinum	XP_004508000.1	0.56	2e-09	0.36	0.52	4e-15	0.41	0.22	8e-19	0.51
0.65	7e-24	0.46	0.53	4e-08	0.38	0.48	5e-26	0.55	Citrus clementina	XP_006452814.1	0.41	4e-10	0.4	/	/	/	0.22	7e-21	0.53
0.52	8e-16	0.39	0.3	5e-13	0.46	0.41	5e-18	0.47	Citrus sinensis	XP_006465902.1	0.43	3e-13	0.41	/	/	/	/	/	/
0.49	1e-23	0.45	0.38	4e-07	0.38	0.34	1e-25	0.55	Citrus sinensis	XP_006475099.1	0.41	2e-10	0.4	0.23	2e-16	0.44	0.22	2e-20	0.53
0.5	1e-27	0.47	0.38	4e-05	0.39	0.36	2e-26	0.58	Coffea canephora	CDP03079.1	0.41	2e-06	0.38	0.26	1e-19	0.47	0.32	2e-19	0.46
0.41	1e-22	0.44	0.37	2e-08	0.37	0.33	3e-25	0.53	Cucumis melo	XP_008459850.1	0.45	1e-09	0.4	0.17	1e-13	0.45	/	/	/
0.5	7e-23	0.46	0.41	5e-07	0.33	0.36	4e-24	0.53	Cucumis melo	XP_008450928.1	0.42	1e-07	0.34	0.36	2e-14	0.41	0.22	1e-13	0.5
0.4	9e-23	0.44	0.37	2e-08	0.37	0.33	1e-25	0.53	Cucumis sativus	XP_011648578.1	0.45	4e-08	0.4	0.17	1e-10	0.45	/	/	/
0.5	6e-24	0.47	0.41	7e-07	0.33	0.36	4e-24	0.53	Cucumis sativus	XP_011660020.1	0.42	3e-07	0.34	0.36	3e-16	0.42	0.44	1e-14	0.42
0.21	6e-37	0.62	0.14	2e-15	0.49	0.16	5e-36	0.75	Elaeis guineensis	XP_010932406.1	0.53	4e-20	0.45	0.33	3e-33	0.56	0.41	2e-36	0.59
0.19	3e-05	0.63	0.34	4e-18	0.49	0.42	1e-32	0.64	Elaeis guineensis	XP_010937332.1	0.57	6e-14	0.35	0.47	1e-24	0.47	0.22	1e-27	0.65
0.51	2e-22	0.46	0.29	3e-07	0.45	0.37	2e-21	0.53	Erythranthe guttata	XP_012848064.1	0.27	3e-08	0.45	0.17	7e-12	0.48	0.64	3e-15	0.51
0.22	0.33	0.46	0.23	4e-10	0.43	0.28	3e-22	0.51	Eucalyptus grandis	XP_010049345.1	0.25	3e-08	0.48	0.36	3e-05	0.37	/	/	/
0.36	3e-26	0.5	0.32	1e-09	0.39	0.29	2e-28	0.56	Fragaria vesca subsp. vesca	XP_011460819.1	0.31	3e-10	0.41	0.17	2e-16	0.52	0.22	7e-22	0.54
0.75	4e-08	0.32	0.42	1e-11	0.39	0.51	6e-15	0.42	Glycine max	KRH47622.1	0.4	2e-12	0.39	/	/	/	/	/	/
0.46	5e-23	0.45	0.29	2e-09	0.41	0.37	3e-24	0.53	Glycine max	XP_003534947.1	0.58	2e-10	0.36	/	/	/	/	/	/
0.46	2e-25	0.48	0.37	4e-10	0.33	0.38	3e-24	0.5	Glycine max	NP_001242228.1	0.26	8e-07	0.39	0.17	7e-12	0.5	0.51	9e-05	0.33
0.15	2e-06	0.32	0.09	8e-12	0.39	0.1	8e-14	0.41	Glycine soja	KHN01422.1	0.4	4e-12	0.39	/	/	/	/	/	/
0.42	7e-17	0.44	0.27	2e-08	0.44	0.33	5e-19	0.53	Glycine soja	KHN12284.1	0.5	3e-06	0.35	/	/	/	0.4	2e-17	0.43
0.32	2e-05	0.45	0.2	2e-06	0.41	0.22	6e-22	0.5	Gossypium raimondii	XP_012462866.1	0.4	5e-09	0.36	0.58	2e-17	0.38	0.22	3e-17	0.49
1	4e-71	0.48	0.28	4e-11	0.4	0.29	9e-37	0.75	Hordeum vulgare	ACI25445.1	0.42	3e-17	0.4	0.88	2e-56	0.53	1	1e-60	0.49
0.52	5e-19	0.45	0.3	2e-10	0.43	0.38	7e-20	0.52	Jatropha curcas	XP_012068866.1	0.43	4e-13	0.39	/	/	/	/	/	/
0.41	7e-24	0.49	/	/	/	0.28	3e-26	0.55	Jatropha curcas	XP_012077060.1	0.3	3e-12	0.44	0.3	3e-18	0.46	0.22	7e-20	0.53
0.39	4e-25	0.55	0.31	2e-12	0.42	0.37	1e-27	0.58	Malus domestica	XP_008337845.1	0.52	5e-12	0.38	0.41	9e-20	0.44	0.45	6e-24	0.46
0.7	4e-05	0.31	0.44	5e-13	0.41	0.44	7e-15	0.46	Medicago truncatula	XP_003627327.2	0.44	1e-12	0.39	/	/	/	/	/	/
0.36	5e-37	0.63	0.3	4e-17	0.45	0.3	8e-42	0.77	Musa acuminata subsp. malaccensis	XP_009400109.1	0.6	2e-24	0.47	/	/	/	0.35	8e-44	0.63
0.78	3e-29	0.49	0.38	6e-17	0.46	0.44	2e-30	0.58	Musa acuminata subsp. malaccensis	XP_009408811.1	0.5	8e-18	0.42	/	/	/	0.27	1e-28	0.55
0.68	1e-28	0.54	0.44	5e-18	0.43	0.45	5e-31	0.59	Musa acuminata subsp. malaccensis	XP_009414819.1	0.53	3e-16	0.4	/	/	/	0.35	1e-22	0.46
0.3	1e-37	0.63	0.12	2e-16	0.54	0.17	3e-42	0.82	Musa acuminata subsp. malaccensis	XP_009391231.1	0.39	4e-16	0.41	0.1	0.0004	0.65	0.37	6e-34	0.77
0.48	5e-20	0.47	0.35	1e-08	0.47	0.41	5e-21	0.49	Nelumbo nucifera	XP_010273847.1	0.53	1e-14	0.42	/	/	/	/	/	/
0.81	1e-25	0.52	0.28	1e-09	0.47	/	/	/	Nelumbo nucifera	XP_010261832.1	0.56	4e-14	0.45	0.52	2e-18	0.44	0.25	7e-20	0.49
0.47	2e-23	0.49	0.31	3e-08	0.49	0.36	7e-24	0.56	Nicotiana tomentosiformis	XP_009596092.1	0.28	2e-09	0.49	0.3	1e-12	0.47	0.27	4e-19	0.51
0.51	1e-18	0.47	0.65	8e-54	0.86	0.46	5e-22	0.54	Oryza brachyantha	XP_015689933.1	0.38	1e-51	0.92	/	/	/	/	/	/
1	2e-125	0.71	0.29	1e-05	0.33	0.28	2e-33	0.69	Oryza brachyantha	XP_015696368.1	/	/	/	0.96	1e-87	0.65	0.35	1e-34	0.66
1	4e-46	0.44	/	/	/	1	6e-65	0.71	Oryza brachyantha	XP_015695630.1	0.28	3e-11	0.43	0.63	2e-19	0.63	0.94	4e-84	0.79
0.41	1e-18	0.39	1	1e-155	1	0.36	1e-22	0.48	Oryza sativa	XP_015630072.1/GS3	1	2e-150	1	/	/	/	0.24	5e-11	0.42
1	0	1	0.17	7e-07	0.43	0.3	1e-34	0.66	Oryza sativa	XP_015610892.1/DEP1	0.41	4e-15	0.39	1	0	1	1	3e-53	0.44
1	1e-56	0.44	0.24	3e-14	0.42	1	0	1	Oryza sativa	XP_015649592.1/GGC2	0.36	4e-19	0.48	0.3	2e-31	0.66	1	0	1
0.42	1e-25	0.48	0.34	1e-11	0.36	0.35	2e-24	0.51	Phaseolus vulgaris	XP_007154574.1	0.52	6e-10	0.36	0.17	8e-15	0.5	0.22	6e-17	0.49
0.25	1e-39	0.64	0.2	4e-17	0.48	0.21	1e-39	0.75	Phoenix dactylifera	XP_008784313.1	0.53	9e-20	0.43	0.62	1e-30	0.55	0.41	3e-34	0.6
0.75	2e-31	0.55	0.42	1e-14	0.39	0.42	3e-30	0.59	Phoenix dactylifera	XP_008782613.1	0.4	5e-15	0.4	0.48	1e-25	0.48	0.29	1e-27	0.53
0.48	7e-23	0.46	0.39	8e-13	0.4	0.41	5e-23	0.52	Populus euphratica	XP_011007771.1	0.46	9e-14	0.44	/	/	/	0.27	6e-19	0.48
0.46	2e-25	0.5	0.36	2e-13	0.4	0.37	5e-27	0.58	Populus euphratica	XP_011039976.1	0.39	2e-11	0.41	0.2	6e-16	0.48	0.22	2e-20	0.55
0.48	1e-23	0.47	0.35	5e-12	0.41	0.39	5e-23	0.51	Populus trichocarpa	XP_002324141.2	0.9	5e-14	0.37	/	/	/	0.23	2e-21	0.51
0.46	5e-25	0.49	0.36	2e-13	0.4	0.37	2e-26	0.56	Populus trichocarpa	XP_006381614.1	0.39	5e-11	0.41	0.17	2e-15	0.51	0.22	3e-20	0.54
0.4	3e-25	0.53	0.31	4e-10	0.45	0.35	5e-29	0.6	Pyrus x bretschneideri	XP_009337215.1	0.31	8e-11	0.43	0.24	3e-17	0.47	0.22	3e-22	0.57
0.27	0.54	0.42	/	/	/	0.25	8e-27	0.55	Ricinus communis	XP_015572906.1	0.4	5e-11	0.37	/	/	/	0.22	4e-20	0.53
0.4	2e-14	0.45	0.33	3e-09	0.4	0.39	4e-18	0.52	Ricinus communis	XP_015583996.1	0.31	4e-11	0.42	/	/	/	/	/	/
0.5	2e-25	0.49	0.43	2e-08	0.4	0.38	9e-24	0.54	Sesamum indicum	XP_011078095.1	0.42	7e-11	0.45	0.23	4e-16	0.47	0.29	2e-18	0.46
0.49	2e-19	0.45	0.43	2e-42	0.76	0.42	6e-21	0.49	Setaria italica	XP_004984061	0.93	2e-42	0.66	/	/	/	/	/	/
0.33	3e-15	0.49	0.28	2e-36	0.82	0.28	2e-19	0.56	Setaria italica	KQK90470.1	0.31	1e-37	0.82	/	/	/	/	/	/
1	2e-79	0.54	0.18	2e-11	0.47	0.22	8e-38	0.75	Setaria italica	XP_004956939	0.46	2e-18	0.39	1	3e-71	0.51	0.38	6e-45	0.71
0.54	5e-21	0.46	0.32	1e-09	0.51	0.38	6e-24	0.55	Solanum lycopersicum	XP_004243703.1	0.41	1e-11	0.46	0.24	5e-13	0.43	0.29	2e-20	0.5
0.54	2e-21	0.46	0.32	4e-10	0.51	0.38	2e-24	0.55	Solanum pennellii	XP_015080497.1	0.41	4e-12	0.46	0.41	4e-13	0.4	0.29	2e-21	0.5
0.49	6e-26	0.5	/	/	/	0.31	6e-10	0.52	Solanum tuberosum	XP_006342388.1	0.28	7e-11	0.52	0.41	4e-14	0.39	0.39	2e-21	0.46
0.51	3e-19	0.42	0.42	1e-39	0.74	0.37	2e-21	0.54	Sorghum bicolor	XP_002465152.1	0.92	2e-41	0.52	/	/	/	/	/	/
1	7e-37	0.64	0.32	1e-14	0.43	0.3	7e-49	0.86	Sorghum bicolor	XP_002444469.1	/	/	/	0.21	4e-30	0.64	1	7e-50	0.55
1	3e-79	0.54	0.17	9e-12	0.47	0.21	2e-38	0.75	Sorghum bicolor	XP_002460275.1	0.4	1e-18	0.44	1	6e-71	0.51	0.44	1e-45	0.65
0.35	7e-24	0.48	0.29	8e-08	0.41	0.32	7e-24	0.53	Tarenaya hassleriana	XP_010535811.1	0.54	1e-10	0.36	/	/	/	0.24	4e-16	0.48
0.77	1e-26	0.49	0.26	1e-11	0.38	0.26	5e-26	0.54	Theobroma cacao	XP_007012624.1	0.73	4e-11	0.36	0.17	2e-17	0.53	0.22	2e-19	0.51
0.76	1e-11	0.49	0.85	2e-32	0.76	0.91	7e-17	0.45	Triticum aestivum	AHC55372.1	0.37	4e-35	0.76	/	/	/	/	/	/
1	5e-74	0.47	0.28	4e-11	0.4	0.29	2e-37	0.76	Triticum aestivum	ACI25444.1	0.42	5e-18	0.41	0.79	9e-59	0.67	1	2e-62	0.49
1	3e-56	0.75	0.29	3e-11	0.4	1	3e-58	0.75	Triticum urartu	ACT78691.1	0.87	7e-20	0.38	1	2e-84	0.49	1	2e-65	0.49
0.33	6e-18	0.46	0.24	3e-11	0.41	0.24	1e-23	0.54	Vitis vinifera	XP_010656115.1	0.4	1e-09	0.43	/	/	/	/	/	/
0.37	6e-18	0.49	0.42	2e-40	0.74	0.36	5e-21	0.53	Zea mays	ACZ02400.1/ZmGS3	0.98	1e-51	0.54	/	/	/	/	/	/
0.89	1e-37	0.62	0.27	8e-14	0.43	0.54	5e-50	0.73	Zea mays	DAA48805/ZmGGC2	0.39	2e-18	0.46	0.37	2e-38	0.57	1	3e-69	0.59
1	1e-72	0.52	0.19	8e-13	0.49	0.22	5e-38	0.75	Zea mays	DAA40167/ZmDEP1b	0.42	1e-19	0.44	1	9e-72	0.53	0.38	2e-44	0.7
0.28	4e-48	0.71	0.38	1e-09	0.44	0.2	3e-36	0.73	Zea mays	DAA61661.1/ZmDEP1a	0.42	7e-17	0.4	1	6e-76	0.52	0.44	1e-46	0.61
0.45	1e-23	0.47	0.37	6e-09	0.38	0.32	4e-26	0.58	Ziziphus jujuba	XP_015889045.1	0.55	7e-12	0.38	0.47	2e-11	0.37	0.38	8e-21	0.42
aReciprocal BLASTP searches are done against the NCBI (http://blast.ncbi.nlm.nih.gov) and MSU (http://rice.plantbiology.msu.edu) database (query coverage > 30%, E < e-4, identity > 30%).
bThe grey letter indicates genes that do not meet the above thresholds.
