# Supplementary material for: A G-protein pathway determines grain size in rice
Source: Nat Commun. 2018 Feb 27;9:851. doi: 10.1038/s41467-018-03141-y (PMC5829277; doi:10.1038/s41467-018-03141-y)
Supplement: Supplementary file 5 — Supplementary Data 2 [file 41467_2018_3141_MOESM5_ESM.xls]

## Sheet: Sheet1
Supplementary Data 2 Primers used in this study.
Name	Primers
Primers for T-DNA confirmation and complementation vectors
SF28	TGCCCATCTCCCTCGTTTAC
SR17	TGTTCGTTGCTGGTGTTG
2715R	CTTAATAACACATTGCGGACG
GS3Promoter-F (EcoRⅠ)	gaattcGGAAGGTATCTCTCATCTTC
GS3Promoter-R (KpnⅠ)	ggtaccGTCACTCCGAAGTTCCGATA
DEP1Promoter-F (EcoRⅠ)	gaattcAGATCTGCTAACATGTGGGC
DEP1Promoter-R (XbaⅠ)	tctagaCTCCACACGCAGCACGCCAA
GS3F (KpnⅠ)	ggtaccATGGCAATGGCGGCGGCG
GS3F (XbaⅠ)	tctagaATGGCAATGGCGGCGGCG
GS3R (HindⅢ))	aagcttTCACAAGCAGGGGGGGCAG
DEP1F (KpnⅠ)	ggtaccATGGGGGAGGAGGCGGTG
DEP1F (XbaⅠ)	tctagaATGGGGGAGGAGGCGGTG
dep1R (HindⅢ)	aagcttTCAGATGTTGAAGCAGGTGC
AGG3LP	GAGACACGGAGCCTTAAAAGG
AGG3RP	ATCCGTTGAAACTCCCTCAAC
LB2	GCTTCCTATTATATCTTCCCAAATTACCAATACA
At-F3 (BamHⅠ)	tcagttggatccACTACTACACACTCATCTCTCTC
At-R3 (SalⅠ)	tcagttgtcgacTCAAGAAAGTGTTGCTTCCTT
At-R3-OSR (SalⅠ)	tcagttgtcgacCTAGAACCGGAAGGATCTTCGAC
Zm-mF-1 (SacⅠ)	tcagttgagctcTCGTCCACTATAACAATCGACGACGT
Zm-mR-1 (XbaⅠ)	tcagtttctagaCGACACCATTCACCAGCACTAACCAG
Zm-mR-1-OSR (XbaⅠ)	tcagtttctagaTCACTTCTTCAGAAACTGCTGAG
Gm-F2 (BamHⅠ)	tcagttggatccCCCTTCCTTAGTGCATCAAC
Gm-R2 (SalⅠ)	tcagttgtcgacCTTACTATTGCGTCTTTCATTTC
Gm-R2-OSR (SalⅠ)	tcagttgtcgacCTATTGACATGACCGGCGGTTCTTC
Primers for overexpression constructs
GS3OE-F (KpnⅠ)	ggtaccaccatggcaatggcggcggcgccc
GS3-1OE-R (BglⅡ)	agatctTCACAAGCAGGGGGGGCAGCAACG
GS3-1OE-TR (BglⅡ)	agatctCAAGCAGGGGGGGCAGCAACG
GS3-4OE-R (BglⅡ)	agatctTTAACGCCGCCCCACATGAGGA
GS3-4OE-TR (BglⅡ)	agatctACGCCGCCCCACATGAGGA
DEP1OE-F (KpnⅠ)	ggtaccaccATGGGGGAGGAGGCGGTGGTGATGGAGGCGCCGAGGCCCAAGTCGCCGCCGAGATACCCGGACCTGTGCGGCCGGCGG
DEP1OE-R (BamHⅠ)	ggatccTCAACATAAGCAACCACTGAG
DEP1OE-TR (BamHⅠ)	ggatccACATAAGCAACCACTGAG
dep1OE-R (BamHⅠ)	ggatcctcaGATGTTGAAGCAGGTGCAGCTCGGT
dep1OE-TR (BamHⅠ)	ggatccGATGTTGAAGCAGGTGCAGCTCGGT
MTVOE-F (KpnⅠ)	ggtaccATGCCTGATCCATTCATAACGA
MTVOE-R (BamHⅠ)	ggatcctcacaagcagggggggcagcaac
DMTVOE-F (KpnⅠ)	ggtaccATGCAAATTGTGTATCTGCATTtc
DMTVOE-R (BamHⅠ)	ggatccTCAACATAAGCAACCACTGAG
GGC2OE-F (SacⅠ)	gagctcCGGTGGATAAGTTGGGTTGAG
GGC2OE-R (SalⅠ)	gtcgacCATACTGTAGTTTAACGATCTACT
Primers for RNAi constructs
DEP1Ri-F	actagtggtaccGCTCAGCCCGTTTCTCGTTC
DEP1Ri-R	gagctcggatccAGGGATTTGAAGCATGAAAA
RGB1Ri-F	actagtggtaccGGGTTCATGTGATGCAACTG
RGB1Ri-R	gagctcggatccCCCCTCATGAGAGTTTTGGA
Primers for generating GS3ko single mutant
GS3-U6AF	gccgGACGCGCTCCACCGCGAGAT
GS3-U6AR	aaacATCTCGCGGTGGAGCGCGTC
GS3-U6CF	tcagGCCCCGGCCCAAGTCGCCGC
GS3-U6CR	aaacGCGGCGACTTGGGCCGGGGC
Primers for generating DEP1ko single mutant
DEP1-U3F	ggcaGGAGGAGGCGGTGGTGATGG
DEP1-U3R	aaacCCATCACCACCGCCTCCTCC
DEP1-U6BF	gttgGGAGGAGGCGGTGGTGATGG
DEP1-U6BR	aaacCCATCACCACCGCCTCCTCC
Primers for generating GGC2ko single mutant
GGC2-U3F	AACGGATTCAGCCGGTCTCGgttttagagctagaaatagca
GGC2-U3R	CGAGACCGGCTGAATCCGTTtgccacggatcatctgcaca
GGC2-U6AF	GGGACTTGAACGGATTCAGCgttttagagctagaaatagca
GGC2-U6AR	GCTGAATCCGTTCAAGTCCCCggcagccaagccagcacccg
Primers for generating RGB1ko single mutant
RGB1-U6AF	gccgGGCGTCCGTGGCGGAGCTCA
RGB1-U6AR	aaacTGAGCTCCGCCACGGACGCC
RGB1-U6BF	gttgGCAGCATCTGCCGCCTCTGA
RGB1-U6BR	aaacTCAGAGGCGGCAGATGCTGC
RGB1-U3F	ggcaAGAGGTACTCGAGGACGCAG
RGB1-U3R	aaacCTGCGTCCTCGAGTACCTCT
Primers for generating RGA1ko single mutant
RGA1-U6AF	gccgGCTTTGATGAGGCAGAACTT
RGA1-U6AR	aaacAAGTTCTGCCTCATCAAAGC
RGA1-U6BF	gttgGAAAAACTATCAGATATTGA
RGA1-U6BR	aaacTCAATATCTGATAGTTTTTC
RGA1-U3F	ggcaATCCACAAGCTCTTACTTCT
RGA1-U3R	aaacAGAAGTAAGAGCTTGTGGAT
Primers for generating DEP1koGGC2ko double and DEP1koGGC2koGS3-1ko triple mutants
DEP1-GGC2-U6AF	GGGTACCTCGGCGGCGACTTgttttagagctagaaatagca
DEP1-GGC2-U6AR	AAGTCGCCGCCGAGGTACCCcggcagccaagccagcacccg
DEP1-GGC2-U6BF	GGTACCCGGACCTGTGCGGCgttttagagctagaaatagca
DEP1-GGC2-U6BR	GCCGCACAGGTCCGGGTACCcaacacaagcggcagcgcgc
GS3-U6CF	GCCCCGGCCCAAGTCGCCGCgttttagagctagaaatagca
GS3-U6CR	GCGGCGACTTGGGCCGGGGCctgagcctcagcgcagcagc
Primers for Y2H
GS3 YTH-F (NdeⅠ)	catatgatggcaatggcggcggcgccc
GS3-1 YTH-R (BglⅡ)	agatctTCACAAGCAGGGGGGGCAGCAACG
GS3-4 YTH-R (BglⅡ)	agatctTTAACGCCGCCCCACATGAGGA
OSR-YTH-R (BglⅡ)	agatctTCTGCACAAACAGCGAAACTTCT
MTV YTH-F (EcoRⅠ)	gaattcATGCCTGATCCATTCATAACGA
MTV YTH-R (BamHⅠ)	ggatcctcacaagcagggggggcagcaac
DEP1 YTH-F (EcoRⅠ)	gaattcATGGGGGAGGAGGCGGTGGTG
DEP1 YTH-R (BamHⅠ)	ggatccTCAACATAAGCAACCACTGAG
dep1 YTH-R (BamHⅠ)	ggatcctcaGATGTTGAAGCAGGTGCAGCTCGGT
DMTV YTH-F (EcoRⅠ)	gaattcATGCAAATTGTGTATCTGCATTtc
DMTV YTH-R (BamHⅠ)	ggatccTCAACATAAGCAACCACTGAG
RGB1 YTH-F (NdeⅠ)	ggtaccACCCATATGATGGCGTCCGTGGCGGAGCTCAA
RGB1 YTH-R (BamHⅠ)	ggatccTCAAACTATTTTCCGGTGTCC
RGA1 YTH-F (EcoRⅠ)	ggtaccACCGAATCCATGGGCTCATCCTGTAGCAGAT
RGA1 YTH-R (BamHⅠ)	ggatccTCAAGTTCCTTCCCTGGAGCGT
GGC2 YTH-F(NdeⅠ)	catatgggtacctctagaATGGGGGAGGCGCCGAGGCCCAAGTCGCCGCCGAGATACCCGGACCTGTGCGGC
GGC2 YTH-R(EcoRⅠ)	gaattctcaggtaccgtcgacGCATAAGCATCCGCCGGC
Primers for LCI vectors
GS3 cLuc-F (KpnⅠ)	ggtaccatggcaatggcggcggcgccc
GS3-1 cLuc-R (BglⅡ)	agatctTCACAAGCAGGGGGGGCAGCAACG
GS3-4 cLuc-R (BglⅡ)	agatctTTAACGCCGCCCCACATGAGGA
DEP1 cLuc-F (KpnⅠ)	ggtaccaccATGGGGGAGGAGGCGGTGGT
DEP1 cLuc-R (BamHⅠ)	ggatccTCAACATAAGCAACCACTGAG
RGB1 nLuc-F (KpnⅠ)	ggtaccATGGCGTCCGTGGCGGAGCTCAA
RGB1 nLuc-R (SalⅠ)	gtcgacCTCAAACTATTTTCCGGTGTCC
GGC2 cLuc-F(KpnⅠ)	catatgggtacctctagaATGGGGGAGGCGCCGAGGCCCAAGTCGCCGCCGAGATACCCGGACCTGTGCGGC
GGC2 cLuc-R(SalⅠ)	gaattctcaggtaccgtcgacGCATAAGCATCCGCCGGC
Primers for BiFC and subcellular localization vectors
GS3 BiFC-F (XbaⅠ)	tctagaatggcaatggcggcggcgccc
GS3-1 BiFC-R (KpnⅠ)	ggtaccTCACAAGCAGGGGGGGCAGCAACG
GS3-4 BiFC-R (KpnⅠ)	ggtaccTTAACGCCGCCCCACATGAGGA
DEP1 BiFC-F (XbaⅠ)	tctagaATGGGGGAGGAGGCGGTGGT
DEP1 BiFC-R (KpnⅠ)	ggtaccTCAACATAAGCAACCACTGAG
RGB1 BiFC-F (XbaⅠ)	tctagaATGGCGTCCGTGGCGGAGCTCAA
RGB1 BiFC-R (KpnⅠ)	ggtaccAACTATTTTCCGGTGTCC
RGA1 BiFC-F (XbaⅠ)	tctagaATGGGCTCATCCTGTAGCAGAT
RGA1 BiFC-R (KpnⅠ)	ggtaccAGTTCCTTCCCTGGAGCGT
TV BiFC-F (XbaⅠ)	tctagaATGCCTGATCCATTCATAACGA
TV BiFC-R (KpnⅠ)	ggtacccaagcagggggggcagcaac
OSR BiFC-F (XbaⅠ)	tctagaatggcaatggcggcggcgccc
OSR BiFC-R (KpnⅠ)	ggtaccACGCCGCCCCACATGAGGA
DTV BiFC-F (XbaⅠ)	tctagaATGCAAATTGTGTATCTGCATTtc
DTV BiFC-R (KpnⅠ)	ggatccTCAACATAAGCAACCACTGAG
GGC2 BiFC-F (XbaⅠ)	catatgggtacctctagaATGGGGGAGGCGCCGAGGCCCAAGTCGCCGCCGAGATACCCGGACCTGTGCGGC
GGC2 BiFC-R (KpnⅠ)	gaattctcaggtaccgtcgacGCATAAGCATCCGCCGGC
Primers for QRT-PCR
RGB1 QRT-F	GCTGCCTTGGTCTTTCTTCT
RGB1 QRT-R	GGCCCAAATCTTCAAATTCT
dep1 QRT-F	AAAGACCAAGGTGCCTCAAT
dep1 QRT-R	CAGTTTGGCTTACAGCATGG
Ubi QRT-F	AACCAGCTGAGGCCCAAGA
Ubi QRT-R	ACGATTGATTTAACCAGTCCATGA
DEP1Ri QRT-F	ATGCCCACGGTGTCGTAAC
DEP1Ri QRT-R	TCGAACTTAATCAAAGGCCTAA
GGC2 QRT-F	GTGCAACTGCTTGTTATGCC
GGC2 QRT-R	GCTCGGTCTACAGCACGAT
GS3 QRT-F	CCGCGAGATCGGATTCC
GS3 QRT-R	CGTGGATCCCTTCGATTGA
